# Supplementary material for: Dual Targeting of CX3CR1 and PARP in Models of High-Grade Serous Ovarian Carcinoma
Source: Cancers (Basel). 2024 Nov 5;16(22):3728. doi: 10.3390/cancers16223728 (PMC11591600; doi:10.3390/cancers16223728)
Supplement: Supplementary file 1 [file cancers-16-03728-s001.zip]

Archive with 1 entries (1 files):
- cancers-3279510-supplementary.pdf
